# Supplementary material for: Myocardial Performance Improvement After Iron Replacement in Heart Failure Patients: The IRON-PATH II Echo-Substudy
Source: J Clin Med. 2025 Jun 7;14(12):4048. doi: 10.3390/jcm14124048 (PMC12193777; doi:10.3390/jcm14124048)
Supplement: Supplementary file 1 [file jcm-14-04048-s001.zip]

Archive with 1 entries (1 files):
- jcm-3677748-supplementary.pdf
